# Supplementary material for: Synthesis, Characterization, and Electrochemical Evaluation of Copper Sulfide Nanoparticles and Their Application for Non-Enzymatic Glucose Detection in Blood Samples
Source: Nanomaterials (Basel). 2023 Jan 25;13(3):481. doi: 10.3390/nano13030481 (PMC9919628; doi:10.3390/nano13030481)
Supplement: Supplementary file 1 [file nanomaterials-13-00481-s001.zip]

Archive with 1 entries (1 files):
- nanomaterials-1846421-supplementary.pdf
